# Supplementary material for: Pholiota nameko Polysaccharides Protect against Ultraviolet A-Induced Photoaging by Regulating Matrix Metalloproteinases in Human Dermal Fibroblasts
Source: Antioxidants (Basel). 2022 Apr 8;11(4):739. doi: 10.3390/antiox11040739 (PMC9029720; doi:10.3390/antiox11040739)
Supplement: Supplementary file 1 [file antioxidants-11-00739-s001.zip]

Archive with 1 entries (1 files):
- antioxidants-1612482-supplementary.pdf
